# Supplementary material for: High-Performance Ethylene Glycol Room-Temperature Gas Sensor Based on Biomass-Derived Na-Doped Porous Carbon Microtubules
Source: Nanomaterials (Basel). 2025 Nov 7;15(22):1686. doi: 10.3390/nano15221686 (PMC12655541; doi:10.3390/nano15221686)
Supplement: Supplementary file 1 [file nanomaterials-15-01686-s001.zip]

Archive with 1 entries (1 files):
- nanomaterials-3951286-supplementary.pdf
